# Supplementary material for: Tumor-Infiltrating Lymphocytes as Predictors of Response to Neoadjuvant Chemotherapy in Breast Cancer: Added Value of Morphological Characterization Beyond Quantification
Source: Cancers (Basel). 2026 Jun 25;18(13):2065. doi: 10.3390/cancers18132065 (PMC13360514; doi:10.3390/cancers18132065)
Supplement: Supplementary file 1 [file cancers-18-02065-s001.zip]

Archive with 1 entries (1 files):
- cancers-4328334-supplementary.pdf
